# Supplementary material for: Biotransformation of Thiochroman Derivatives Using Marine-Derived Fungi: Isolation, Characterization, and Antimicrobial Activity
Source: Int J Mol Sci. 2025 Jan 22;26(3):908. doi: 10.3390/ijms26030908 (PMC11816680; doi:10.3390/ijms26030908)
Supplement: Supplementary file 1 [file ijms-26-00908-s001.zip]

Archive with 1 entries (1 files):
- ijms-3356471-supplementary.pdf
